# Supplementary material for: Single center retrospective clinical audit and comparison of outcome between epicardial and transvenous endocardial permanent pacemaker implantations in dogs
Source: PLoS One. 2023 Nov 28;18(11):e0290029. doi: 10.1371/journal.pone.0290029 (PMC10683988; doi:10.1371/journal.pone.0290029)
Supplement: S1 File — The excel file categorizes the data under the following sheets: signalment and complaint; cardiac pacing, temporary pacing, anesthesia, surgery, and outcome. The cardiac pacing sheet lists the findings per visit rather than per PPI as is the case for the other sheets. (XLSX) [file pone.0290029.s001.xlsx]

## Sheet: Signalment and complaint
Breed	Sex (M=0; F=1)	Intact (0) neutered (1)	Age (months)	weight (kg)	Clinical signs	TLOC	Collapse	TlocCollaps	Exercise intolerance	Lethargic	EILethargic	Appetite change, Vomiting or diarrhea	Other	Incidental	otherIncidental	total
Labrador retriever	0	1	36	32	TLoC		1	1			0				0	1
Mix	1	1	36	15.1	Incidental bradycardia			0			0			1	1	1
Dachshund	0	1	42	7	Lethargic			0		1	1				0	1
German shepherd dog	0	1	42	40.5	Collapse		1	1			0				0	1
Mix	1	1	59	39	TLoC; arrest under anesthetic	1		1			0				0	1
Dogue de Bordeaux	0	0	60	63.8	collapse		1	1			0				0	1
Boxer	1	1	60	28.6	exercise intolerance			0	1		1				0	1
Dachshund	1	1	72	7.38	Tachypnea			0			0		1		1	1
Mix	1	1	72	6.4	TLoC, exercise intolerance	1		1	1		1				0	2
Mix	1	1	72	17.3	Incidental when examined after chocolate			0			0			1	1	1
Mix	1	1	72	30.6	Collapse		1	1			0				0	1
Miniature schnauzer	0	1	84	11.4	TLoC	1		1			0				0	1
Mix	0	1	84	6.5	exercise intolerance			0	1		1				0	1
Labrador retriever	1	1	84	35.2	TLoC	1		1			0				0	1
Mix	0	1	96	30.8	Urinary tract infection			0			0		1	1	1	2
Jack Russell terrier	0	1	96	8	TLoC	1		1			0				0	1
English bulldog	1	1	96	22	Exercise intolerance			0	1		1				0	1
Miniature schnauzer	1	1	96	7.2	TLoC	1		1			0				0	1
Miniature schnauzer	1	1	96	10.9	TLoC; exercise intolerant	1		1	1		1				0	2
Mix	1	1	96	27.7	Lethargy; abdominal distension			0		1	1		1		1	2
Pug	0	1	96	12	TLoC	1		1			0				0	1
Miniature schnauzer	1	1	108	8.5	TLoC	1		1			0				0	1
Mix	0	1	108	31.2	Collapse		1	1			0				0	1
Miniature schnauzer	0	1	108	7.6	TLoC	1		1			0				0	1
Mix	0	1	108	24.7	collapse; exercise intolerance		1	1	1		1				0	2
Boston terrier	1	1	108	8.6	TLoC	1		1			0				0	1
Great Dane	1	1	114	57	Incidental			0			0			1	1	1
Golden retriever	1	1	120	37.8	Lethargy; exercise intolerance			0	1	1	1				0	2
Cocker spaniel	1	1	120	11.2	TLoC	1		1			0				0	1
Bulldog	1	0	120	24.3	Exercise intolerance			0	1		1				0	1
Labrador retriever	0	1	120	30.1	vomiting			0			0	1			0	1
Mix	0	1	122	38.5	TLoC	1		1			0				0	1
Cocker spaniel	0	1	125	14	Lethargy; vomiting and diarrhea			0		1	1	1			0	2
Boxer	1	1	127	29.5	exercise intolerance			0	1		1				0	1
German shorthair pointer	0	1	132	36	TLOC	1		1			0				0	1
Miniature schnauzer	1	1	132	7.9	Collapse		1	1			0				0	1
Shetland sheepdog	0	1	132	6.8	TLoC	1		1			0				0	1
Mix	1	1	132	9.5	Collapse		1	1			0				0	1
Mix	0	0	132	21.3	TLoC	1		1			0				0	1
Golden retriever	1	1	132	23.2	TLoC	1		1			0				0	1
Mix	1	1	132	10.1	TLoC; collapse	1	1	1			0				0	2
Weimeraner	1	1	132	36	TLoC; lethargic	1		1		1	1				0	2
Jack Russell terrier	1	1	132	11.9	TLoC	1		1			0				0	1
Miniature schnauzer	0	1	132	9.5	TLoC	1		1			0				0	1
German shepherd dog	1	1	139	32.8	TLoC	1		1			0				0	1
Cocker spaniel	0	1	144	14.3	Murmur			0			0		1	1	1	2
Maltese	1	1	144	5.98	Collapse; vomiting		1	1			0	1			0	2
Irish terrier	1	1	144	16.5	Exercise intolerance for 2 years, then TLoC		1	1	1		1				0	2
Bichon frise	1	1	144	9.6	Exercise intolerance			0	1		1				0	1
Labrador retriever	0	1	144	30.5	collapse, hindlimb paresis		1	1			0		1		1	2
Boston terrier	1	1	144	9.9	Collapse		1	1			0				0	1
Boxer	1	1	144	26.2	Incidental bradycardia during aneshesia for a dental			0			0			1	1	1
German shepherd dog	1	1	144	28.8	exercise intolerance			0	1		1				0	1
Boston terrier	1	1	144	14.1	exercise intolerance			0	1		1				0	1
Mix	0	1	144	28	exercise intolerance; lethargy			0	1	1	1				0	2
Mix	1	1	144	6.4	cough			0			0		1		1	1
Miniature schnauzer	0	1	144	8.6	TLoC	1		1			0				0	1
Labrador retriever	1	1	156	25.2	TLoC	1		1			0				0	1
Mix	1	1	156	20	Lethargic and exercise intolerant			0	1	1	1				0	2
Miniature schnauzer	1	1	156	7.94	TLoC	1		1			0				0	1
Maltese	0	1	156	5.36	TLOC	1		1			0				0	1
Miniature schnauzer	1	1	156	6	TLoC	1		1			0				0	1
Jack Russell terrier	1	1	156	9.2	TLOC	1		1			0				0	1
Cairn terrier	1	1	156	6	TLoC; lethargy	1		1		1	1				0	2
Boston terrier	1	1	168	9.6	hyporexia; diarrhea			0			0	1			0	1
Doberman pincher	1	1	180	26.4	TLoC	1		1			0				0	1
				`

## Sheet: Cardiac pacing
Indications for pacing (1=CAVB, 2=2ndAVB, 3= 2:1, 4= SSS, 5=atrial standstill	Atropine response test (no=0; yes=1)	PPI (E=0; T =1)	Echo report (normal=0; abnormal=1)	ECHO pathology or comment describe (0= normal)	Structure heart disease	Murmur	ECG diagnosis	Heart rate (presentation) bpm	Routine=0; Emergency=1	Date in days PPI	Pacemaker mode T=0	Interval until lead dislodgement		loss of capture	Days since implant	Pacing polarity/sensing	Pacing HR (bpm)	Lead active (0) tined (1)	Major (life-threatening) = 1	Battery life at PPI (years)	Amplitude (V)	Pulse width (ms)	Impedance (ohms)	Threshold voltage (V)	Sensitivity T=0 (mV)	% Pacing	Complication (reported per visit, may be multiple per patient)	PPI (E=0; T =1)	Major (life-threatening) = 1	Minor	Programming fault	Failure to capture	Lead dislodgement	Fracture	Seroma	Infection	Lead thrombus	Perforation
		0					Sinus node dysfunction			605	VVI					Unipolar/unipolar		Epicardial		9.5	2.6	0.4	286		5.6	68	0	0
		0					Sinus node dysfunction			892	VVI					Unipolar/unipolar		Epicardial		7.5	2.5	0.4	475		2.8		0	0
1	0	0	1	Stage B1 mitral and aortic valve disease	MMVD stage B1		Third degree AV block	35	1	0	VVI					Unipolar/unipolar	80	Epicardial		7	2.5	0.4	442		4		0	0
		0					Third degree AV block			0.5	VVI	0.5	1			Unipolar/unipolar	80	Epicardial	1	7.5	2.5	0.4	330		2		1	0	1				1
		0					Third degree AV block			30	VVI					Unipolar/unipolar	80	Epicardial	1	9.5	2.5	0.4	440				1	0	1					1
2	1	0	1	Left ventricular dilation andstage B1 mitral valve disease	MMVD stage B1		High grade second degree AV block	28	1	0	VVI					Unipolar/unipolar	80	Epicardial		7.5	2	0.4	206		4	99.8	0	0
2	0	0	1	Dilated ventricles		No murmur	High grade 2nd degree AV block	55	0	0	VVI					Unipolar/unipolar	100	Epicardial									0	0
	0	0	1	Dilated ventricles - mild			Third degree AV block	32	1	870				1	870	Unipolar/unipolar		Epicardial	1								1	0	1			1
1	0	0	1	Tricuspid insufficiency; ascites			Third degree AV block; ventricular tachycardia	20	1	0	VVI			1	0	Unipolar/unipolar		Epicardial	1								1	0	1			1
1	0	0	0				Third degree AV block	33	1	1	VVI					Unipolar/unipolar	100	Epicardial		7.5	2.5	0.4	312		2.8	99.8	0	0
1	0	1	1	Stage B2 MMVD	MMVD stage B2	Grade III/VI left apical	Third degree AV block	40		0	VVI					Unipolar/unipolar	100	Epicardial		7.5	2.5	0.4	274		2.8	95.4	0	1
1	1	0	0	Dilated left heart chambers			Third degree AV block	44	0	0	VVI					Unipolar/unipolar	100	Epicardial	1	9	2.6	0.4	353		2.8	97.6	1	0	1									1
1	0	0	1	Dilated atria and ventricles - mild			Third degree AV block	30		0	VVIR					Unipolar/unipolar	60-140	Epicardial		5							0	0
1	0	0	1	Dilated ventricles and atria - mild			Third degree AV block	40	0	1	VVI					Unipolar/unipolar	100	Epicardial		7	2.25	0.4	397			99.4	0	0
2	1	0	1	MMVD- stage B1; Dilated left ventricle - mild			High grade second degree AV block	98	0	0	VVI			1	0	Unipolar/unipolar	100	Epicardial	1	7.5	2.5	0.4	363		2.8	100	1	0	1			1
2		0	1	Dilated left atrium - mild			High grade second degree AV block; ventricular tachycardia		0	0	VVI			1	0	Unipolar/unipolar	100	Epicardial	1	8	2.42	0.4	352		2.8	81.5	1	0	1			1
2	0	0	1	Dilated left atrial and ventrile			High grade second degree AV block	30	0	0	VVI					Unipolar/unipolar	100	Epicardial		4	3	0.4	255		2.8	100	0	0
4	0	1	0				Sinus node dysfunction	110	0	0	VVI			1	0	Bipolar/bipolar	100	1	1	8	2.5	0.4	374		5.6	100	1	1	1			1
2	1	0	1	Cardiomegaly; chemodectoma	Tumor		High grade second degree AV block	80	0	0	VVI					Bipolar/bipolar	100	1		5.3	2	0.4	655		4		0	0
4	0	1	1	Stage B1 mitral valve disease	MMVD stage B1	Grade II/VI left apical systolic murmur	Sick sinus syndrome	70	0	0	VVI					Bipolar/bipolar	80	1		10.1	2.5	0.4	490		4		0	1
4	0	1	1	Stage B2 mitral valve disease	MMVD stage B2	Grade II/VI left (and right) apical systolic murmur	Sick sinus syndrome	70	0	0	VVI					Bipolar/bipolar	80	1		11.5	2.5	0.4	647		4		0	1
2	1	1	1	Stage B1 mitral valve disease	MMVD stage B1	Grade II/VI left apical systolic	High grade second degree AV block		0	0	VVI					Bipolar/bipolar	100	1		9	2.5	0.4	569		4		0	1
1	0	1	1	Stage B1 mitral valve disease	MMVD stage B1	Grade III/VI left apical systolic murmur	Third degree AV block	28	1	0	VVI					Bipolar/bipolar	100	1		8.5	2.5	0.4			4	100	0	1
1	1	1	0				Third degree AV block	120	0	0	VVI					Bipolar/bipolar	80	1		11	2.7	0.4	897	0.5	4	53	0	1
1	1	1	1	Stage B1 mitral valve disease	MMVD stage B1	Grade II/VI left apical systolic murmur	Third degree AV block	28	0	0	VVIR					Bipolar/bipolar	80-160	1		8	2.5	0.4	555		4		0	1
2	1	1	0	0		Grade I/VI left basilar	High grade 2nd degree AV block	50	0	0	VVI					Bipolar/bipolar	80	1		11	2.5	0.4	694		4		0	1
1		1	0	Ascites			Third degree AV block	24	1	0	VVI					Bipolar/bipolar		1										1
1	1	1	0			0	Third degree AV block	50	0	0	VVI					Bipolar/bipolar	80	1		8	2.25	0.4	742		4	75.2	0	1
2	0	1	1	stage B1 mitral valve disease	MMVD stage B1		High grade second degree AV block	40		0	VVI					Bipolar/bipolar	80	1		9	2.5	0.4	1105		5.6	76.8	0	1
1	0	1	0			0	Third degree AV block	70	1	0	VVI					Bipolar/bipolar	80	1		8.5	2	0.4	1336		4	99.6	0	1
4	1	1				0	Sinus node dysfunction	40	0	0	VVI					Bipolar/bipolar	100	1		9	2	0.4	680		5.6	65.9	0	1
4	1	1	1	Stage B2 mitral valve disease; mild pulmonary hypertension	MMVD stage B2	Grade III/VI left apical systolic	Sick sinus syndrome	100	0	0	VVI					Bipolar/bipolar	100	1		10	2.5	0.4	888		2.8	48	0	1
4	1	0	1	stage B1 mitral valve disease	MMVD stage B1		Sick sinus syndrome	80	0	0	VVI					Bipolar/bipolar	80	1		9.5	2	0.4	1023		4	76	0	0
3	0	1					2:1 AV block	100	0	0	VVI	0	1			Bipolar/bipolar	80	1	1	8.5	3.5	0.52	630			97	1	1	1				1
		1		MMVD - stage B1			High grade second degree AV block	94		169	VVI					Bipolar/bipolar	70	1		2.5	2.5	0.4			2.8		0	1
1	0	1	1	High aortic velocity - breed		soft left basilar murmur	Third degree AV block	40	0	0	VVI					Bipolar/bipolar	60	1		8	3.5	0.4	929	0.4	2.5	97.7	0	1
1	0	1	1	0			Third degree AV block	30	1	0	VVI					Bipolar/bipolar	70	1		7.5	3.5	0.4	866	0.75	5.6	100	0	1
1	1	1	1	Dilated right atrium and ventricle - mild			Third degree AV block	35	0	0	VVIR					Bipolar/bipolar	70-160	1		8	2.67	0.4	802	0.25	2.8	100	0	1
1	0	1	1	Dilated left ventricle - mild			Third degree AV block	38	0	1	VVI					Bipolar/bipolar	70	1		6.5	3	0.4	662	0.25	2.8	100	0	1
1		1	0				Third degree AV block	70	0	0	VVIR					Bipolar/bipolar	70-160	1		8	3	0.4	796	0.25	2.8	100	1	1		1	1
		1				Grade III/VI left basilar murmur	2:1 AV block		0	30	VVIR	30	1			Bipolar/bipolar		1	1								1	1	1				1					1
1	0	1	1	Cardiomegaly and myocardial dysfunction	DCM	Grade II/VI left basilar murmur	Third degree AV block	50	0	0	VVI	0	1			Bipolar/bipolar	70	1	1	10.5	3.25	0.4	447				1	1	1				1
1	1	1	1	Pulmonary hypertension	Pulmonary hypertension		Third degree AV block	50	1	0	VVI					Bipolar/bipolar	70	1		6.5	3	0.4	747	0.25	2.8		1	1		1					1		1
2	1	1	1	Stage B2 mitral valve disease	MMVD stage B2	Grade IV/VI	High grade second degree AV block	72	0	1	VVI					Bipolar/bipolar	100	0		8.5	2.25	0.4	661		2.8		0	1
1		1	1	Tricuspid valve dysplasia; Dilated cardiomyopathy phenotype	Congenital		Third degree AV block	50		0	VVI					Bipolar/bipolar	80	0		10	2.5	0.4	563		4	100	0	1
		1					Third degree AV block			#REF!	VVIR					Bipolar/bipolar	70-162	0		7	2	0.4	496		5.6	99.99	0	1
4	0	1	1	Stage B1 mitral valve disease	MMVD stage B1		Sick sinus syndrome	40	1	0	VVI					Bipolar/bipolar	80	0		8	2	0.4	594		4	58	0	1
2		1	0			0	High grade second degree AV block			0	VVI					Bipolar/bipolar	80	0		8.5	2.5	0.4	539		5.6		0	1
1	1	1	0			0	Third degree AV block	60	1	0	VVI					Bipolar/bipolar	80	0		9.5	2	0.4	531		4	76	1	1		1	1
2	1	1	1	MMVD stage C	MMVD stage C	Grade III/VI left apical systolic	High grade 2nd degree AV block; ventricular premature complexes	30	0	1	VVI					Bipolar/bipolar	100	0		6.5	2.5	0.4	607		2.8	62.6	0	1
2	1	1	0			Grade III/VI left systolic	High grade second degree AV block	52	1	0	VVI					Bipolar/bipolar	80	0		7.5	2.5	0.4	524		4		0	1
		1					Third degree AV block				VVIR					Bipolar/bipolar	70-160	0		7.5	2.25	0.4	467		4	98.9	0	1
1	0	1	0				Third degree AV block	52	1	0	VVI					Bipolar/bipolar	100	0		8.5	2.47	0.4	600		2.8	94	0	1
1	0	0	1	MMVD B2	MMVD stage B2	Grade III/VI left apical	Third degree AV block	48	0	11	VVI					Bipolar/bipolar	100	0		10.5	2.25	0.4	615		2.8	99.6	0	0
1	1	1	0	0			Third degree AV block	22	1	0	VVI					Bipolar/bipolar	100	0		8.5	2.5	0.4	528		2.8	93	0	1
1	1	0	1	MMVD stage B1	MMVD stage B1	Grade III/VI basilar murmur	Third degree AV block	40	1	2	VVI					Bipolar/bipolar	100	0		8.5	2.5	0.4	471		2.8	97.6	0	0
1	0	1	0	Dilated left heart chambers			Third degree AV block	40	0	90	VVI					Bipolar/bipolar	100	0		7.5	2.5	0.4	595		2.8	59.3	0	1
1	0	1	1	MMVD stage B1	MMVD stage B1	Grade II/VI left basilar	Third degree AV block	50	0	0	VVIR					Bipolar/bipolar	70-150	0		7	2.5	1	676	0.25	2.8		0	1
3	0	1	1	Mild sub-aortic and pulmonic stenosis	Congenital	Grade III/VI left basilar murmur	2:1 AV block	100	0	0	VVI	0	1			Bipolar/bipolar	80	0	1	6	4.5	0.4	732	0.5	2.8		1	1	1				1
		1					Third degree AV block			14	VVIR					Bipolar/bipolar	70-160	0		11.5	3.5	0.4	699	0.375				1
1	0	1	0				Third degree AV block	40	1	0	VVI			1	0	Bipolar/bipolar	70	0	1	10	3.5	0.4	640	0.25	2.8	70	1	1	1			1
		1					High grade second degree AV block			34	VVIR					Bipolar/bipolar	80-160			8	2	0.4	562		4	98	0	1
		1					High grade second degree AV block			514	VVIR					Bipolar/bipolar	60-160			7	2	0.4	553		4	75	0	1
		1					High grade second degree AV block			634	VVIR					Bipolar/bipolar	60-160			7	2	0.4	530		4	93	0	1
		1				0	High grade second degree AV block			814	VVIR					Bipolar/bipolar	60-160			6.5	2	0.4	567		2.8	83.2	0	1
		1	1	Stage B2 mitral valve disease		Grade III/VI	High grade second degree AV block			1179	VVIR					Bipolar/bipolar	60-160			5.5	2	0.4	602		4	99.6	0	1
2	0	1	1	Cardiomegaly		New murmur	High grade second degree AV block	40	1	0	VVI	0	1			Bipolar/bipolar			1								1	1	1				1
		0					High grade second degree AV block			1	VVI	0.5	1			Unipolar/unipolar			1								1	0	1				1
		0					High grade second degree AV block			1	VVI	0.5	1			Unipolar/unipolar	80		1	9	2	2	326		2.8	83	1	0	1				1
		0					High grade second degree AV block			16	VVI	15	1			Unipolar/unipolar	80		1	3.5	5	1	459		2	94	1	0	1				1
		0	1				High grade second degree AV block			41	OVO	25	1			Unipolar/unipolar	0		1								1	0	1				1
1	1	0	0			0	Third degree AV block	27	1	0	VVI					Unipolar/unipolar	100			7	2	0.4	227		4	100	0	0
		1					Sinus node dysfunction			33	VVIR					Bipolar/bipolar	80-160			8.5	2.5	0.4	1242		5.6	70	0	1
		1					Sinus node dysfunction			150	VVIR					Bipolar/bipolar	100-150			8	2.5	0.4	1270	0.25	5.6	65	1	1
		1	0				Sinus node dysfunction			379	VVIR					Bipolar/bipolar	100-150			7	2.5	0.4	1182		5.6		1	1
		1	0			Grade I/VI left apical murmur	Sinus node dysfunction			529	VVIR					Bipolar/bipolar			1								1	1	1							1
		0					Sinus node dysfunction			630	VVIR					Unipolar/unipolar				10.5	2.6	0.4	371		5.6		1	0
		0	1	Stage B1 mitral and tricuspid valve disease			Sinus node dysfunction			840	VVIR					Unipolar/unipolar											0	0
		0					Sinus node dysfunction	78		873	VVIR			1	243	Unipolar/unipolar			1								1	0	1			1
		0	1	Stage B1 mitral and tricuspid valve disease			Sinus node dysfunction			1118	VVIR					Unipolar/unipolar				8	2.5	0.4	421		2.79		0	0
		0					High grade second degree AV block			300	VVIR					Bipolar/bipolar	80-160			8.5	2	0.4	734		4		0	0
		0	1	Stage B2 mitral valve disease; Chemodectoma			High grade second degree AV block			730	VVIR					Bipolar/bipolar	80-160			7	2	0.4	616		4		0	0
1	0	0	0				Third degree AV block	60	0	0	VVI					Unipolar/unipolar	100			7.5	2.5	0.4	280		2.8		0	0
		1					Sick sinus syndrome			28	VVI					Bipolar/bipolar	80			8.5	2.5	0.4	680		4		0	1
		1	1	Stage B1 mitral valve disease			Sick sinus syndrome			300	VVI					Bipolar/bipolar	80			8.3	2.5	0.4	550		4		0	1
		1	1	Stage B1 mitral valve disease		No murmur	Sick sinus syndrome			690	VVIR					Bipolar/bipolar	80-160			7.5	2.5	0.4	490		4	100	1	1
		1					Sick sinus syndrome			26	VVIR					Bipolar/bipolar	80			12.5	2	0.4	821		4		0	1
		1					Sick sinus syndrome			160	VVIR					Bipolar/bipolar	80-160			12.5	2	0.4	804		8		1	1		1	1
		1					Sick sinus syndrome			216	VVIR					Bipolar/bipolar	80-160			12.5	2.5	0.64	848		5.6	73	1	1
		1					High grade second degree AV block			26	VVIR					Bipolar/bipolar	70-160			8.5	2	0.4	569		5.6		0	1
		1					High grade second degree AV block			202	VVIR					Bipolar/bipolar	70-160			9	2.2	0.4	569		5.6	85	0	1
		1					High grade second degree AV block			528	VVIR					Bipolar/bipolar	70-160			8.5	2	0.4	569		5.6	99	0	1
		1					Third degree AV block			28	VVIR					Bipolar/bipolar	60-160			10	2.5	0.4	719		4	100	0	1
		1					Third degree AV block			575	VVIR					Bipolar/bipolar	80-150			10	2.5	0.4	630		4	86	0	1
		1					Third degree AV block			940	VVIR					Bipolar/bipolar	80-150			10	2.5	0.4	605		4	86	0	1
		1		Stage B1 mitral valve disease		Grade III/VI left apical systolic murmur	Third degree AV block			25	VVIR					Bipolar/bipolar	80-160			9	2	0.4	592		4	94	0	1
		1	1	Stage B2 mitral valve disease		Grade IV/VI left apical systolic murmur	Third degree AV block			1465	VVIR					Bipolar/bipolar	80-160			5.5	2.5	0.4	672		5.6	92	0	1
		1		Stage B2 mitral valve disease		Grade IV/VI left apical systolic	Third degree AV block			2725	VVIR					Bipolar/bipolar	80-160			0.6	2.5	0.4	630		4	84.8	0	1
		1		Stage C mitral valve disease			Third degree AV block			2845	VVIR					Bipolar/bipolar	60-160			0.5	2.25	0.4	720	1.125	2.8	54	0	1
		1					Third degree AV block			2950				1	2950				1								1	1	1			1
1	0	1	1	Dilated cardiomyopathy and under treatment	DCM	Grade II/VI left apical systolic	Third degree AV block and atrial flutter	40	1	0	VVI					Bipolar/bipolar	80			8	2.2	0.4	658		4	97	1	1		1					1
		0	1	Dilated cardiomyopathy			Third degree AV block and atrial flutter			70						Unipolar/Unipolar			1								1	0	1								1
		0	1	Stage B1 mitral and aortic valve disease			Third degree AV block			30	VVIR					Unipolar/unipolar	80-160			8	2.17	0.4	415				0	0
		0					Third degree AV block			216	VVIR					Unipolar/unipolar	80-160			7.5	2	0.4	398				0	0
		0					Third degree AV block			286	VVIR					Unipolar/unipolar	80-160			5.5	2.25	0.4	413				0	0
		0	1	Stage C mitral valve disease with pericardial effusion			Third degree AV block			327	VVIR					Unipolar/unipolar	80-160			1	3	0.4	447		2.8		0	0
		0					Third degree AV block			352	VVIR					Unipolar/unipolar	80-170			3	2	0.4	418		2.8		1	0
		1					Third degree AV block			34	VVIR					Bipolar/bipolar	80-160			11	2.7	0.4	778		2.7	86	0	1
		1	1	Stage B2 mitral valve disease and right heart failure			Third degree AV block			365	VVIR					Bipolar/bipolar	80-160			11	2.2	0.4	738	0.5	2.8	80	0	1
		1					Third degree AV block			744	VVIR					Bipolar/bipolar	80-160			9	2	0.76	611		2	99	0	1
		1				Grade I/VI left apical systolic murmur	Third degree AV block			44	VVIR					Bipolar/bipolar	80-160			8	2	0.4	674		4		0	1
4		1	1	Stage B2 mitral valve disease	MMVD stage B2	grade IV/VI left apical systolic murmur	Sick sinus syndrome		0	0	VVI					Bipolar/bipolar	80			9.5	2.5	0.4	928		4	80	0	1
		1					Sick sinus syndrome			25	VVIR					Bipolar/bipolar	80-160			10	2.5	0.4	1491		5.6	80-160	0	1
		1	1	Stage B2 mitral valve disease		Grade III/VI left apical systolic murmur	Sick sinus syndrome			211	VVIR					Bipolar/bipolar	80-160			9.5	2	0.4	1410		8	80-160	0	1
		1					High grade 2nd degree AV block			30	VVIR					Bipolar/bipolar	60-160			12	2	0.4	642		2			1
		0					Third degree AV block			#REF!	VVIR					Unipolar/unipolar	80-160			11	2.25	0.4	369	1.125		87.5	0	0
1	0	1	0	0			Third degree AV block	53	0	0	VVI					Bipolar/bipolar	100			6	2.5	0.4	554		2.8			1
		1					Third degree AV block			#REF!	VVIR					Bipolar/bipolar	70-160			7.5	2	0.4	655		2.8	90.2		1
		1					Third degree AV block			#REF!	VVIR					Bipolar/bipolar	70-161			7	2	0.4	567		5.6	48.4	1	1		1	1
		1					Sick sinus syndrome			45	VVIR					Bipolar/bipolar	80-160			9.5	2	0.46	771		5.6	27	0	1
		1					Sick sinus syndrome			201	VVIR					Bipolar/bipolar	80-160			8	2	0.64	681		5.6	46.8	0	1
		1					High grade second degree AV block			33	VVIR					Bipolar/bipolar	70-160			8.5	2	0.64	479		5.6	42	0	1
		1					High grade second degree AV block			210	VVIR					Bipolar/bipolar	70-160			9.5	2.25	0.4	475		5.6	47	0	1
		1					High grade second degree AV block			605	VVIR					Bipolar/bipolar	70-160			9	2.25	0.4	471		5.6	41.3	0	1
		1					Third degree AV block			45	VVIR					Bipolar/bipolar	80-160			8	2	0.4	756		4	93.8	1	1
4		0	1	Stage B1 mitral valve disease	MMVD stage B1	Grade II/VI left apical systolic	Sick sinus syndrome	84		0	VVI					Bipolar/bipolar				6.5	2.5	0.4	873		5.6		0	0
		0					Sick sinus syndrome			28	VVIR					Unipolar/unipolar	100			7.5	2	0.4	285		4	87	0	0
		0		Stage B1 mitral valve disease with tricuspid valvular insufficiency			Sick sinus syndrome			197	VVIR					Unipolar/unipolar	80-160			6.5	2.4	0.4	309		5.6		0	0
		0		Stage B1 mitral valve disease with tricuspid valvular insufficiency			Sick sinus syndrome			547	VVIR					Unipolar/unipolar	80-160			4.5	2.5	0.4	366		2.8	96.3	0	0
		0	1	stage B1 mitral valve disease with tricuspid insufficiency			Sick sinus syndrome			912	VVIR					Unipolar/unipolar	80-160			2.5	2.5	0.4	335		2.8	98	0	0
		0	1	stage B1 mitral valve disease with tricuspid insufficiency; mild pulmonary hypertension		Grade III/VI holosystolic apical murmur	Sick sinus syndrome			1268	VVIR					Unipolar/unipolar	80-160			1.8	2.5	0.4	337		2.8	98.8	1	0
		1					High grade 2nd degree AV block; ventricular premature complexes			27	VVIR					Bipolar/bipolar	60-160			7	2.5	0.4	495		2.8	95.7	0	1
		1					High grade 2nd degree AV block			62	VVIR					Bipolar/bipolar	90-160			7.5	2	0.4	398		2.8	77.9	0	1
4		1					Sick sinus syndrome	80		0	VVI					Unipolar/unipolar	100			7.5	2.5	0.4	342		4		0	1
		1	1	Stage B1 mitral valve disease		Grade II/VI left apical systolic Murmur	Sick sinus syndrome			30	VVIR					Unipolar/unipolar	60-140			9	2.5	0.4	110		4	65.2	0	1
		0					Sick sinus syndrome			148	VVIR					Unipolar/unipolar	60-140			9	2.5	0.46	317		4	80.5	0	0
		1	1	Stage B2 mitral valve disease		Grade III/VI left apical systolic murmur	Sick sinus syndrome			718	VVIR					Unipolar/unipolar	60-140			9	2.25	0.4	324		4	73.3	0	1
4	1	1				Grade II/VI left apical systolic	Sick sinus syndrome	40	0	0	VVI					Bipolar/bipolar	100			8.5	2	0.46	724		4	82	0	1
		1					Sick sinus syndrome			32	VVIR					Bipolar/bipolar	80-160			8	2	0.4	818		5.6	80	0	1
		1	1	Stage B2 mitral valve disease		Grade IV/VI left apical systolic	Sick sinus syndrome			780	VVIR					Bipolar/bipolar	80-160			6.5	2	0.4	648		5.6	77.6	0	1
1	0	0	1	stage B1 mitral valve disease	MMVD stage B1	Grade I/VI left apical murmur	Third degree AV block		0	0	VVI					Unipolar/unipolar	100										0	0
		0					Third degree AV block			30	VVIR					Unipolar/unipolar	80-160			7.5	2	0.4	333		2.8	99	0	0
		0	1	Stage B1 mitral valve disease		Grade II/VI left apical murmur	Third degree AV block			216	VVIR					Unipolar/unipolar	80-160			7.5	2	0.4	348		4	95	0	0
		0	1	Stage B2 mitral valve disease		Grade II/VI left apical murmur	Third degree AV block			570	VVIR					Unipolar/unipolar	80-160			7.5	2	0.4	362		4	100	0	0
		0					High grade second degree AV block			32	VVIR					Unipolar/unipolar	70-160			10	2	0.4	292		2.8	99.9	0	0
		0					High grade second degree AV block			214	VVIR					Unipolar/unipolar	70-160			9.5	2	0.4	337		4	99.9	0	0
		0					High grade second degree AV block			568	VVIR					Unipolar/unipolar	70-160			9	2	0.4	360		5.6	99.1	0	0
		0	1	Stage B1 mitral valve disease			High grade second degree AV block			746	VVIR					Unipolar/unipolar	70-160			8.5	2	0.4	365		2.8	99.7	0	0
		0	1	Stage B1 mitral valve disease			High grade second degree AV block			1106	VVIR					Unipolar/unipolar	70-160			7.5	2	0.4	348		2.8	99.3	0	0
		0	1	Stage B1 mitral valve disease		Grade III/VI	High grade second degree AV block			1496	VVIR					Unipolar/unipolar	70-160			6	2.8	0.4	326	0.25	2.8	99.7	0	0
		1					High grade second degree AV block			25	VVIR	25	1			Bipolar/bipolar	60-160		1	8.5	2	0.4	548		4	92	1	1	1				1
		1					High grade second degree AV block	48		63	VVIR			1	38	Bipolar/bipolar	60-160			5.5	4	0.4	541		4	99.8	1	1				1
		1				0	Sinus node dysfunction			32	VVIR					Bipolar/bipolar	70-160			8	2	0.4	717		5.6	78.3	0	1
		1				0	Sinus node dysfunction			229	VVIR					Bipolar/bipolar	70-160			8	2.5	0.4	814		4	58.2	0	1
		1				0	Sinus node dysfunction			606	VVIR					Bipolar/bipolar	70-160			7	2	0.4	768		4	57.1	0	1
		1				0	Sinus node dysfunction			941	VVIR					Bipolar/bipolar	70-160			6	2	0.4	792		4	51.1	0	1
		1				0	Sinus node dysfunction			1306	VVIR					Bipolar/bipolar	70-160			5	2.21	0.4	755		4	68	0	1
		1					Sick sinus syndrome			15	VVI	15	1			Bipolar/bipolar	100		1	10	2	0.4	911		4	60.3	1	1	1				1
		1					Sick sinus syndrome			40	VVIR	25	1			Bipolar/bipolar	70-160			10	2	0.4	795		4	56.9	1	1
		1					Sick sinus syndrome			33	VVIR					Bipolar/bipolar	80-140			9.5	2	0.4	1251		2.8	38	0	1
1	0	0	0	Stage B1 mitral valve disease	MMVD stage B1		Third degree AV block	40	1		VVI					Unipolar/unipolar	80			8.5	2	0.46	409		4	96	0	0
		0					Third degree AV block				VVIR					Unipolar/unipolar	70-160			8.5	2	0.46	607		4	100	0	0
		0					High grade 2nd degree AV block			43	VVIR					Unipolar/unipolar	70-160			8	2	0.4	409		4	98.7	0	0
		0					High grade 2nd degree AV block			221	VVIR					Unipolar/unipolar	70-161			8	2	0.4	353		4	72.5	0	0
		0					High grade 2nd degree AV block			390	VVIR					Unipolar/unipolar	70-162			8	2	0.4	348		4	77.1	0	0
		0					Third degree AV block			748	VVIR					Unipolar/unipolar	70-163			7.5	2	0.4	351		4	60.5	0	0
4	1	0	1	Stage B2 mitral valve disease	MMVD stage B2	Grade III/VI left apical systolic murmur	Sick sinus syndrome	72	0	0	VVI					Unipolar/unipolar	100			9	2.42	0.4	357		2	96.8	0	0
		0					Sick sinus syndrome			33	VVIR					Unipolar/unipolar	60-160			9	2	0.4	328		2	82.9	0	0
		0					Sick sinus syndrome			70	VVIR					Unipolar/unipolar	60-160			10	2	0.4	280		2		0	0
		0	1	Stage C mitral valve disease		Grade III/VI left apical systolic	Sick sinus syndrome	150		361	VVIR					Unipolar/unipolar	60-160			10	2	0.4	298		2.8	52	0	0
		0					Atrial fibrillation			694	VVIR					Unipolar/unipolar	60-160			11	2	0.4	286		2	10	0	0
1	1	0	1	Stage B1 mitral valve disease	MMVD stage B1	Grade III/VI left apical systolic	Third degree AV block	30	0	0	VVI					Unipolar/unipolar	100			9	2.5	0.4	407		2.8	100	0	0
		0					Third degree AV block			37	VVIR					Unipolar/unipolar	80-160			8	2	0.4	356		2.8	100	0	0
		0					Third degree AV block			213	VVIR					Unipolar/unipolar	80-161			8.5	2	0.4	399		2.8	100	0	0
		0					Third degree AV block			582	VVIR					Unipolar/unipolar	80-162			7.5	2	0.4	425		2.8	100	0	0
		0	0				Third degree AV block			1008	VVIR					Unipolar/unipolar	80-160			6.5	2	0.4	399		2.8	100	0	0
1	0	1	0	Dilated left heart chambers			Third degree AV block		0	0	VVI					Bipolar/bipolar	100			7	2.25	0.4	591		2.8	97.6	0	1
		1					Third degree AV block			26	VVIR					Unipolar/unipolar	80-160			6.5	2.5	0.4	267		2.8	99.8	0	1
		1	1	Stage C MMVD RHF		Grade III/VI left apical	Third degree AV block			80-160	VVIR					Unipolar/unipolar	80-160			7.5	2	0.4	286		2.8	100	0	1
		1					Third degree AV block			37	VVIR					Bipolar/bipolar	60-160			8.5	2.25	0.4	524		2.8	97.5	0	1
		1					Third degree AV block				VVIR					Bipolar/bipolar	60-160			9	2.25	0.4	512		2.8	97	0	1
		1					Third degree AV block				VVIR					Bipolar/bipolar	60-160			6.5-8	3	0.4	482		2.8	98	0	1
		1					Third degree AV block				VVIR					Bipolar/bipolar	60-160			6.5-8	3	0.4	505		2.8	98.1	0	1
		0				Grade I/VI left basilar	Third degree AV block			40	VVIR					Bipolar/bipolar	80-160			9.5	2	0.4	570		2.8	99.3	0	0
		0		Reduced LV dimensions; reduced FS%		No murmur	Third degree AV block			91	VVIR					Bipolar/bipolar	80-160			10	2	0.4	534		2.8	99.99		0
		1					Third degree AV block			30	VVIR					Bipolar/bipolar	60-160			8.5	2.5	0.4	478		2.8	89.9	0	1
		1					Third degree AV block			180	VVIR					Bipolar/bipolar				9.5	2	0.4	442		2.8	99.9	0	1
		0					Third degree AV block			28	VVIR					Bipolar/bipolar	60-160			8	2.5	0.4	459		2.8	100	0	0
		1					Third degree AV block			115	VVIR					Bipolar/bipolar	70-160			5.5	3	0.4	516		2.8	79.4	0	1
1	1	1	0				Third degree AV block	48	1	4	VVI					Bipolar/bipolar	100			9.5	2.5	0.4	698		2.8	92.4	1	1		1	1
		1					Third degree AV block			28	VVIR					Bipolar/bipolar	60-160			10	2	0.4	589		4	85.3	0	1
		0	1	MMVD stage B1	MMVD stage B1		Third degree AV block			60	VVIR					Unipolar/unipolar	60-140			5	2.75	0.4	330		2.8	100	0	0
		0	1	MMVD stage B2	MMVD stage B2		Third degree AV block			252	VVIR					Unipolar/unipolar	60-140			5	2.5	0.4	402		2.8	85.2	0	0
		0	1	MMVD stage B2	MMVD stage B2		Third degree AV block; ventricular tachycardia			617	VVIR					Unipolar/unipolar	60-141			4.5	2.25	0.4	428		2.8	99.8	0	0
	0	0					2:1 AV block	80	0	46	VVIR					Unipolar/unipolar	80		1	7.5	2.5	0.6	588	1.25		100	1	0	1		1
		0					Third degree AV block			42	VVIR					Unipolar/unipolar	60-160			4	3.18	0.4	277			100	0	0
		0					Third degree AV block			124	VVIR					Unipolar/unipolar	60-160			7	2.14	0.4	314			99.9	0	0
		0					Third degree AV block			343	VVIR					Unipolar/unipolar	60-160			7	2	0.4	466			100	0	0
		0					Third degree AV block			647	VVIR					Unipolar/unipolar	60-160			5	2.25	0.4	294	1.125		99.9	0	0
		1									VVIR					Bipolar/bipolar												1		1							1
		0					High grade second degree AV block			28	VVIR					Unipolar/unipolar	60-160			4	3	0.4	255		2.8	94.1	0	0
		1					Third degree AV block			23	VVIR					Bipolar/bipolar	60-160			9.5	2.5	0.46	820			98.7	0	1
		1					ventricular premature complexes			113	VVIR					Bipolar/bipolar	60-160										1	1
		1					Third degree AV block; ventricular bigeminy			45	VVIR					Bipolar/bipolar	70-160			8.5	3.5	0.4	798	0.25	5.6	86	0	1
		1					Third degree AV block			30	VVIR					Bipolar/bipolar	70-160			8.5	2	0.4	665	0.25	2.8	100	0	1
		1					Third degree AV block			263	VVIR					Bipolar/bipolar	70-160			7.5	2	0.4	665	0.25	2.8	100	0	1
		1					Third degree AV block			27	VVIR					Bipolar/bipolar	60-165			7	2	0.4	996	0.25	2.8	100	0	1
		1				Grade III/VI left basilar murmur	2:1 AV block			37	VVIR					Unipolar/unipolar	70-170										0	1
		0				Grade III/VI left basilar murmur	2:1 AV block		1	70	VVIR					Unipolar/unipolar	70-171			11	2	0.4	344		2.8	91	0	0
		1					Third degree AV block			42	VVIR					Bipolar/bipolar	90-160											1
		1		Cardiomegaly and myocardial dysfunction			Third degree AV block			179	VVIR					Bipolar/bipolar	90-161			11.5			623		2			1
		1		Cardiomegaly and myocardial dysfunction			Third degree AV block			230	VVIR					Bipolar/bipolar	70-160			12.5		0.4	596	0.25	2			1
		1					Third degree AV block	50	1	8	VVI			1	8	Bipolar/bipolar			1								1	1	1			1
		0					Third degree AV block		1	8	VVIR			1	0	Unipolar/unipolar	80-160		1	5.5	3.5	0.4	410	0.5		80	1	0	1			1
												7.75			0

## Sheet: Temporary pacing
Dog ID2	Pacemaker #	Temp. pacing (TVP 0 TTP 1)	TVP site	Pacing rate (bpm)	Duration of Temp pacing (min)	Temp Pacing Complication (no=blank, yes=1)
1	1	0	right femoral vein	75	85
2	1	0	unknown	75	105
2	2	0	femoral vein	100	65
2	3			100	75
2	4
3	1
4	1	0	R femoral	80	130
4	2
4	3
5	1	0	femoral	90	60
6	1	0	right femoral	80	90
7	1
7	2
7	3
8	1	1
9	1	0	right femoral	80	55
10	1	0	right femoral	70-80	115
11	1	0	right femoral			1
12	1
13	1	0	right femoral			1
14	1	0	right femoral	80
15	1	1		60	45
16	1	0	right femoral	80	105
17	1	1
18	1	0	right femoral	80
19	1	0	left jugular	80	60
20	1	0	unknown	100	45
21	1	0	right femoral	70-80	55
22	1	0	R femoral	80	75
23	1	0	right femoral	80	45
24	1
24	2
25	1	0	jugular	80	60
26	1	0	unknown	70	50
26
27	1	1		60	?
28	1	0		?	?	1
28	1	0	unknown	-	-	1
29	1	1		60		1
30	1	1			60	1
31	1	1		90	85	1
32	1	1		60	115
33	1	1		80	95
33	1	1		80	75
34	1	1
35	1	1		60, 80	45
36	1
37	1	0		100	85
38	1	0		100
39	1	0		100	65
40	1	1		70
41	1	1		80
42	1	1		70,80	55
43	1	1		120, 60	100
44	1	1
45	1	1		90, 60, 40	105
46	1	1		80-90	90
46	2	1		50-70	280
46	3	1		50-70	280 - see above
47	1	1		60-80	90
48	1	1		45-80	105
48	2	1		60-90	100
48	3	0	R femoral	70-130	120
49	1	0	right femoral	80	120
50	1	0	right jugular	70-100	80
51	1	0	right jugular	80-100	95
52	1	1		variable	15	1
53	1	1		80	95
54	1					1
55	1	0	right femoral	80	60
56	1	0	right femoral	60
57	1	0	right femoral	80	45
57	1	0	right femoral	80	45
57	2	1		60-80	105
58	1	0	right femoral	80	100
59	1					1
60	1	0	right femoral	70	75
61	1	0	right femoral	60	60
62	1	0	R jugular	100	25
63	1
64	1	1		60-90	150
64	2	0	jugular	80-90	150
65	1	1		50-70	110
65	2	1		70	135
66	1	0		100	75
66	2	0
66	1	0	R jugular	100	75
66	2	1		NA	not reqd

## Sheet: Anesthesia
Dog ID2	Pacemaker #	PPI (E=0; T=1)	Temporary pacing (no=0, yes=1)	Temp pace complication (no=blank, yes=1)	Transthoracic=0, transvenous=1	Duration of temporary pacing (min)	Anesthetic time (min)	Time until PPI (min)	Hypotension (no=0; yes=1) MAP<60, SAP<90	Vent ectopy (no=0, yes=1)	V-tach (no=0, yes=1)	Atrial tachy/fibr (no=0, yes=1)	PPI (E=0; T=1)	Complications Major 1	Complications Minor 1
1	1	1	1		1	85	120	85	0	0	0	0	1
2	1	1	1		1	105	150	105	0	0	0	0	1
2	2	1	1		0	65	130	65	0	0	0	0	1
2	3	0	0		0		170	75	0	0	0	0	0	1
2	4	0	0				105	35	1	0	0	0	0	1
3	1	1	0				120		0	0	0	0	1	1
4	1	1	1		1	130	180	130	0	0	0	0	0
4	2	0	0				120	30	1	0	0	0	0
4	3	0	0				120	60	1	0	0	0	0
63	1	1	0	1			210	180	1	0	0	0	1	1
62	1	0	1		1	25	60	60	1	1	0	0	0
61	1	1	1		1	60	105	60	1	0	0	0	1
60	1	1	1		1	75	120	75	0	0	0	0	1
59	1	1	0	1			150	110	1	0	0	0	1	1
58	1	1	1		1	100	140	100	1	0	0	0	1
49	1	1	1		1	120	300	125	0	0	0	0	1	1
57	1	1	1		1	45	70	45	0	0	0	0	1
57	2	0	1		0	105	180	105	1	0	0	0	0	1
5	1	0	1		1	60	100	60	1	0	0	0	0
56	1	1	1		1	70	105	70	0	0	0	0	1
55	1	1	1		1	60	95	60	1	0	0	0	1
54	1	1	0	1			105	65	1	0	0	0	1
6	1	1	1	1	1	55	120	90	1	0	0	1	1	1
7	1	1	1		1		105		0	0	0	0	1
7	2	0	0				155	75	1	0	0	0	0
7	3	0	1				155		1	0	0	0	0		1
8	1	1	1		0		95	70	1	0	0	0	1
9	1	1	1		1	55	75	55	0	0	0	0	1
10	1	1	1		1	115	150	115	0	0	0	0	1
11	1	1	0	1			130	85	0	0	0	0	1	1
12	1	0	0				145	85	0	0	0	0	0
13	1	1	0	1			105	80	1	0	0	0	1	1
14	1	1	1		1	55	90	55	0	0	0	0	1
15	1	1	1		0	45	80	45	1	0	0	0	1
16	1	1	1		1	105	180	150	1	0	0	0	1
17	1	0	0		0		90	35	1	0	0	0	0
18	1	1	1		1	50	90	50	1	0	0	0	1
19	1	0	1		1	60	100	60	0	0	0	0	0
20	1	0	1		1	45	110	45	1	0	0	0	0
21	1	1	1		1	55	85	55	0	0	0	0	1
22	1	1	1		1	75	105	75	1	0	0	0	1
23	1	1	1		1	45	105	45	1	0	0	0	1
52	1	1	1	1	0	15	80	60	1	0	0	0	1
53	1	1	1		0	95	160	95	1	0	0	0	1
24	1	0	0				120	50	0	0	0	0	0	1
24	2	0	0				90	35	1	1	0	0	0	1
51	1	0	1		1	95	165	95	0	0	0	0	0
50	1	0	1		1	80	120	80	0	1	0	0	0
25	1	0	1		1	60	80	60	0	0	0	0	0
26	1	0	1		1	50	105	50	0	0	0	0	0
27	1	1	1		0	?	115	?	1	0	0	0	1
28	1	0	1	1	1	0	175	65	1	0	0	0	0	1
29	1	0	1	1	0	30	105	30	1	0	0	1	0	1
30	1	1	1	1	0	60	115	60	0	0	0	0	1	1
31	1	1	1		0	85	130	90	0	0	0	0	1
32	1	1	1		0	95	165	115	1	0	0	0	1
33	1	1	1		0	95	125	95	0	0	0	0	1
34	1	1	1		0		120		1	0	0	0	1
35	1	1	1		0	45	80	45	1	0	0	0	1
36	1	0	0				125	50	1	0	0	0	0	1
64	1	1	1		0	150	195	150	0	0	0	0	1
64	2	0	1		1	150	195	135	0	0	0	0	0
37	1	0	1		1	85	125	85	0	0	0	0	0
66	1	0	1		1	75	125	65	0	0	0	0	0
66	2	1	0				185		1	0	0	0	1
38	1	0	1		1		185		1	1	0	0	0
39	1	0	1		1	65	110	75	1	1	0	0	0
40	1	1	1		0	55	130	55	1	0	0	0	1
41	1	1	1		0		75		1	0	0	0	1	1
42	1	1	1		0	60	130	60	1	0	0	0	1
43	1	1	1		0	100	125	100	0	0	0	0	1
44	1	1	1		0	90	185	105	1	0	0	0	1
45	1	1	1		0	105	190	100	0	0	0	0	1
48	1	1	1		0	105	165	105	0	0	0	0	1
48	2	1	1		0	100	140	100	0	0	0	0	1
48	3	0	1		BOTH	120	200	120	0	1	0	0	0
65	1	1	1		0	110	230	110	0	0	0	0	1
65	2	1	1		0	135	240	135	0	0	0	0	1
47	1	1	1		0	90	140	90	1	0	0	0	1
46	1	1	1		0	90	170	90	0	0	0		1
46	2	1	1		0	140	170	100	1	0	0	0	1
46	3	0	1		0	140	170	40	1	1	0	0	0

## Sheet: Surgery
Pacemaker #	Transvenous=1; epicardial=0	Approach	LV (1) RV (0)	Suture material for button/lead	Suture material size	Suture material for pocket	Suture material size	Complications (Major=1; Minor=0)	ECG complications	Other intraop compl (yes 1 no 0)	Implant associated compl	Infection lead/generator	Wound complication	Twitch at generator
1	1	Left jugular	0	Silk	3	monocryl	2		0	0	0	0	0	0
1	1	Left jugular	0					1	0	1	1
2	1	Left jugular	0					1			1
3	0	Transdiaphragmatic	1	prolene	3	PDS	2	1	0	0	1	0	0	0
4	0	Transdiaphragmatic	1	prolene	3	PDS	2		0	0	1	0	0	0
1	0	Transdiaphragmatic	1	prolene	4	-	-		0	0	0	0	0	0
1	1	Left jugular	0	silk	2	monocryl	2		1	1	1	1	1	0
2	0	Transdiaphragmatic	1	prolene	4	PDS	2		0	0	1	0	0	0
3	0	Transdiaphragmatic	1	prolene	4	monocryl	2		0	0	0	0	0	0
1	1	Left jugular	0	silk	2	silk	2	0	0	0	0	0	0	0
1	0	Transdiaphragmatic	1	prolene (screw electrode)	4	PDS	2		0	0	0	0	0	0
1	1	Left jugular	0	silk	2	silk	2		0	0	0	0	0	0
1	1	Right jugular	0	silk	2				0	0	0	0	0	0
1	1	Right jugular	0	silk	2	silk	2	0	0	1	0	0	0	0
1	1
1	1	Left jugular	0	silk	2	monocryl	2	1	0	1	0	0	1	0
1	1	Left jugular	0	silk	2	silk	2		0	0	1	0	1	0
2	0	Transdiaphragmatic	1	prolene (pacemaker lead screwed?)	4	PDS	3		1	1 (INTRAOP ARREST/DEATH)
1	0	Transdiaphragmatic	1	prolene	4	PDS	2		0	0	0	0	0	0
1	1	Left jugular	0	silk	2	silk	2		0	0	0	0	0	0
1	1	Right jugular	0	silk	2	silk	2		0	0	0	0	0	0
1	1	Left jugular	0	silk	2	monocryl	2		0	0	0	0	0	0
1	1	Left jugular	0	silk	2	monocryl	3		1 Transient atrial flutter	0	0	0	0	0
1	1	left jugular	0
2	0	Transdiaphragmatic	1	prolene	4	PDS	2		0	0	1	0	0	0
3	0	Transdiaphragmatic	1	prolene	4	PDS	2	0	0	1	0	0	0	0
1	1	Left jugular	0	silk	2	PDS	2		0	0	0	0	0	0
1	1	left jugular	0	silk	2	monocryl	2		0	0	0	0	0	0
1	1	left jugular	0	silk	3	monocryl	2		0	0	0	0	0	0
1	1	left jugular	0	silk	3	monocryl	2		0	0	0	0	0	0
1	0	Transdiaphragmatic	1	prolene	4	PDS	2		0	0	0	0	0	0
1	1	left jugular	0	silk	3	monocryl	2		0	0	0	0	0	0
1	1	left jugular	0	silk	3	monocryl	2		0	0	0	0	0	0
1	1	left jugular	0	silk	2	monocryl	3		0	0	0	0	0	0
1	1	left jugular	0	silk	3	monocryl	2		0	0	0	0	0	0
1	0	Transdiaphragmatic	1	prolene	4	monocryl	2		0	0	0	0	0	0
1	1	Left jugular	0	silk	3	monocryl	3		0	0	0	0	0	0
1	0	Transdiaphragmatic	1	prolene	4	PDS	3		0	0	0	0	0	0
1	0	Transdiaphragmatic	1	prolene	3	PDS	2		0	1	0	0	0	0
1	1	Left jugular	0	silk	3	monocryl	3		0	0	0	0	0	0
1	1	Left jugular	0	Silk	2	monocryl	2		0	0	0	0	0	0
1	1	Left jugular	0	silk	3	monocryl	3		0	0	0	0	0	0
1	1	Right jugular	0	silk	3	monocryl	3		0	0	0	0	0	0
1	1	Left jugular	0	silk	3	monocryl	3		0	0	0	0	0	0
1	0	Transdiaphragmatic	1	prolene	3	PDS	2	0	0	0	0	0	0	0
2	0	Transdiaphragmatic	1	prolene	3	PDS	2		1 Failure to capture
1	0	Transdiaphragmatic	1	prolene	2	PDS	2		1 Failure to capture	0	0	0	0	0
1	0	Transdiaphragmatic	1	prolene	3	monocryl	3		0	0	0	0	0	0
1	0	Transdiaphragmatic	1	prolene	4	PDS	2		1 Failure to capture
1	0	Transdiaphragmatic		prolene	3	monocryl	2		0	0	0	0	0	0
1	1	Left jugular	0	silk	2	monocryl	3		0
1	0	Transdiaphragmatic		prolene	3	PDS	2		1	0	0	0	0	0
1	0	Transdiaphragmatic		prolene	3	PDS	3	1	1	1	0	0	0	0
1	1	left jugular	0	silk	2	monocryl	2		0	0	0	0	0	0
1	1	Left jugular	0	silk	2	PDS	3		0	0	0	0	0	0
1	1	Left jugular	0	silk	2	PDS	3		0	0	0	0	0	0
1	1	Left jugular	0	silk	2	PDS	3		0	0	0	0	0	0
1	1	left jugular	0	silk	2	PDS	3		0	0	0	0	0	0
1	1	left jugular	0						0	0	0	0	0	0
1	0	Transdiaphragmatic	1	Prolene	4	PDS	2		0	0	0	0	0	0
1	1	Right jugular	0	prolene	2	prolene	2		0	0	0	0	0	0
2	0	Transdiaphragmatic	1	prolene	3	PDS	3		0	0	0		0	0
1	0	Transdiaphragmatic	1	prolene	4	Monocryl	3		0	0	0	0	0	0
1	0	Transdiaphragmatic	1	prolene	3	monocryl	3		0	0	0	0	0	0
2	1	right jugular	0	prolene	2	PDS	2		0	0	0	0	0	0
1	0	Transdiaphragmatic	1	prolene	4	monocryl	3		0	0	0		0	0
1	0	Transdiaphragmatic	1	prolene	4	PDS	2		0	0	0	0	0	0
1	1	Right jugular	0	Prolene	2	Monocryl	2		0	0	0	0	0	0
1	1	Right jugular	0	Prolene	2	Monocryl	2		0	0	0	0	0	0
1	1	Right jugular	0	prolene	2	monocryl	3		0	0	0	0	0	0
1	1	Right jugular	0	prolene	2	monocryl	3		0	0	0	0	0	0
1	1	Right jugular	0	prolene	2	PDS	2	0	1 High theshold for capture
1	1	Right jugular	0	prolene	2	monocryl	3		0	0	0	0	0	0
1	1	Right jugular	0	prolene	2	monocryl	3		0	0	1	0	0	0
2	1	Left jugular	0	prolene	2	monocryl	3		0	1	1	0	1	1
3	0	Transdiaphragmatic	1	prolene	4	PDS	2		0	0	0	0	0	0
1	1	Right jugular	0	prolene	2	prolene	2		0	0	0	0	0	0
2	1	Right jugular	0	prolene	2	prolene	2		0	0	0	0	0	0
1	1	Left jugular	0	prolene	2	monocryl	3		1	0			1
1	1	Left jugular	0	prolene	3	monocryl	3
2	1	Left jugular	0	prolene	3	monocryl	3		1	1	1
3	0	Transdiaphragmatic	1	prolene	3	PDS	3		0	0	0	0	0	0

## Sheet: Outcome
Dog ID	Date of death (if known; blank if not)	Reason for death	PPI surgery date	Last visit date (RDVM or UTCVM)	Length to final follow-up/survival (months)	Alive (0); dead (1); lost to follow-up (empty)	If dead, reason (euth=0, definitive euthansia due to pacemaker failure =1, sudden death pacemaker failure=2, other reason unrelated =3)	Length to final follow-up/survival (months)	Pacemaker complication related (1=yes)	TV 1	Status
1	2018-01-08	Euthenasia	2013-11-12	2018-01-08	50	1	0		0		Euthanasia (MMVD)
2	2015-03-05	Euthanasia elective	2014-12-01	2015-03-05	3	1	1	0	1	1	Euthenasia; necropsy - granuloma at lead tip
3	2014-10-24	Non-ambulatory due to neurological disease; elective euthanasia	2014-10-09	2014-10-24	0.5	1	0		0		Euthanasia
4	2019-07-05	Euthanasia elective	2012-05-09	2019-07-05	86	1	0		0		Elective euthanasia at RDVM
5	2019-03-20	Elective euthanasia - AKI and congestive heart failure	2014-04-03	2019-03-04	60	1	0		0		Elective euthanasia at RDVM
6	2017-06-01	Cervical lesion, non-ambulatory (euthanasia)	2013-06-07	2013-07-03	1	1					RDVM; euthanasia
7			2013-08-16	2013-12-09	4						Lost to follow-up; RDVM no longer has contact info
8	2017-07-03	AKI euthanasia	2016-06-21	2017-07-03	13	1	0		0		euthanasia; AKI
9	2015-04-07	Unknown	2014-03-13	2015-04-07	12.5	1					Unknown
10	2016-06-24	Unknown	2014-04-25	2016-06-24	26	1					Unknown
11		Unknown	2014-05-22	2014-07-14							Owner declined follow-up visit
12			2014-06-03	2017-12-26	42						Lost to follow-up
13			2014-09-05								Lost to follow-up; RDVM not listed
14			2014-09-12	2016-08-17							Lost to follow-up; pacemaker checks performed by Metronic technician in Memphis
15	2018-01-26	RHF	2017-11-22	2018-01-26	3	1	0		0		UT; euthanasia for right heart failure
16			2014-10-17								Lost to follow-up; RDVM inactive
17	2018-08-03		2014-12-09	2018-08-03	44	1	0		0		Informed by RDVM
18			2015-05-29	2017-09-13	26						Lost to follow-up; NVS have not seen patient since 2015; unable to reach RDVM
19	2017-01-30	Unknown	2015-02-06	2017-01-30	13	1	0		0		RDVM informed UT of death; not pacemaker related
20	2020-05-30	Euthanasia	2015-04-05	2020-05-30	61	1	1		1	0	Euthanasia at emergency hospital; collapsed and weak
21	2015-06-23	Taken to ER clinic with bradycardia	2015-04-19	2015-06-20	2	1	1		1	1	Dog had a heart rate of 48 bpm - taken to ER clinic
22	2021-02-04	Euthanasia	2015-05-12	2021-02-04	69	1	0		0		Euthanasia (not stated)
23	2015-10-26	Euthanasia - nasal tumor and pacemaker dislodgement with syncope	2015-05-31	2015-10-26	5	1	1		0		Euthanasia decision related to pacemaker complication and nasal tumor
24	2017-11-17	Pacemaker related	2015-06-14	2017-11-17	30	1	1	30	1	0	UT; Euthanasia; pacemaker failure
25	2019-12-24	Pacemaker related - failure to capture	2019-12-24	2019-12-24	0	1	1	0	1	0	UT; euthanasia due to failure to capture
26			2016-07-07	2021-04-16	63	0					UT; interrogation recheck
27	2017-06-24	Unknown	2016-09-19	2017-06-24	9	1	0		0		Dead, informed by RDVM
28	2017-11-10	Right heart failure	2017-03-13	2017-11-10	8	1	0		0		RDVM informed UT of death
29	2016-11-18	Cardiopulmonary arrest	2016-11-07	2016-11-18	0.4	1	1	0.4	1	0	Pacemaker lead laceration
30			2017-02-21	2022-02-15	60	0					Pacemaker failure, symptoms recurred 1 year later
31	2020-12-08	Miscellaneous RDVM	2017-07-31	2020-12-08	30	1	0		0		RDVM; Euthanasia
32			26/7/2017	2020-11-01	40	0					RDVM; No concerns
33			2017-09-18	2017-10-16	1						Primary vet in FL not stated, referred from emergency vet in GA
34	2020-01-24	Euthansia	2018-01-26	2020-01-24	24	1	0		0		Euthanasia due to fever, lethargy and arthritis
35			2018-01-22	2018-02-20	1						Lost to follow-up; RDVM not listed
36			2018-05-13	2020-02-26	21	0					UT; ophthalmology for iris cyst
37	2020-03-05	Seizures	2018-06-06	2020-03-05	22	1					RDVM; Euthanasia - seizures
38	2018-09-11	Euthansia; failure to capture; heart tumor	2018-07-19	2018-09-11	2	1	1	0	1	0	Euthanasia; failure to capture; necropsy - cardiac tumor
39			2018-11-08	2018-12-04	1						Lost to follow-up; no current info on recent RDVM
40			2019-08-19	2020-10-21	13	0					UT for CCL recheck
41	2020-02-03	Forebrain lesion	2019-09-29	2020-02-03	4	1	0		0		UT neurology for forebrain lesion; euthanasia
42			2020-04-28	2021-01-25	9	0					UT; interrogation recheck
43			2020-04-30	2020-05-27	8	0					Christmas card with picture - Dec 2020
44			2020-05-06	2020-12-01	6	0					RDVM; Nail trim
45			2020-05-22	2020-05-22	0						Lost to follow-up; Nashville specialist
46	2021-08-02	Euthanasia	2021-04-23	2021-08-02	3	0					Despite recommended euthansia due to failure to capture after 3rd pacemaker implant the dog remains alive with escape rhythm and no pacing
47			2021-04-19	2021-12-06	8	0	0		0		Right atrial thrombus pacemaker lead thrombus; pancreatitis
48			2021-05-21	2021-07-30	2	0
49	2020-05-16	Euthanasia	2012-11-08	2020-05-16	78	1	1	78	1	1	Battery ran out (owner declined replacement)
50	2017-12-01		2015-12-11	12/012017	24						Not seen since 2017 by RDVM
51	2017-11-27	Died	2015-11-25	2017-11-27	24	1	0		0		Death due to CHF
52	2015-10-17	Euthanasia	2015-07-15	2015-10-17	3	1	0		0		Euthanasia - developed DM
53			2015-06-16	2015-07-17	1						Unable to reach RDVM (02/17/21)
54	2015-09-30	Euthanasia	2013-05-10	2015-09-30	28	1	0		0		Status epilepticus
55	2014-06-01	Deceased	2013-05-08	2014-06-23	12	1	0		0		Euthanized - ataxia, loose stools, respiratory rate increased Note this dog had hypertension
56	2015-06-30	Euthanasia	2013-01-07	2015-06-30	29	1	0		0		Euthanized due to refractory right heart failure
57	2013-01-23	Arrested	2012-11-19	2013-01-23	2	1	1	0	1	0	Arrested under GA to replace pacemaker - cause of death massive thromboembolism
58	2016-01-25	Increased respiratory rate - euthanasia	2012-10-05	2016-01-25	35						Euthanasia
59	2015-05-05	Euthanasia for chronic renal failure	2012-11-03	2015-05-05	30						Euthanasia
60	2012-09-11		2012-09-11	2014-07-14							Episodes of syncope and stiffness during atrial tachycardia; the 'syncope' was likely never related to SSS - suspected seizures; Moved to Pennsylvania and changed RDVM in July 2014 - lost to follow-up
61	2016-03-03	Euthanasia	2012-09-12	2016-03-03	1260	1	0		0		Client communication of planned euthanazia due to kidney failure
62			2012-07-07	2012-07-18	0.5						Painful and not willing to move - follow-up with RDVM - unable to contact RDVM
63	2013-09-21	Died due to lymphoma complications	2012-04-20	2013-09-21	17						Euthanasia - lymphoma
64	2021-08-21	Died	2021-07-01	2021-08-21	1.7	1	2	1.7	1	0	Died at home - sudden death
65			2021-03-21	2021-12-06	9	0
66				2021-12-09		0	0		0
